# Supplementary material for: TaUGT6, a Novel UDP-Glycosyltransferase Gene Enhances the Resistance to FHB and DON Accumulation in Wheat
Source: Front Plant Sci. 2020 Oct 16;11:574775. doi: 10.3389/fpls.2020.574775 (PMC7596251; doi:10.3389/fpls.2020.574775)
Supplement: Supplementary Table 1 — List of primers used in this study. [file Table_1.XLSX]

## Sheet: Sheet1
Primer name	Sequence （5'-->3'）	Objective
TaUGT6-RTF	CATTCCGATCGCCGACATGG	RT-qPCR
TaUGT6-RTR	CAGAGTCGCCGCGTGGAAGA
TatublinF	GTGGAACTGGCTCTGGC	RT-qPCR
TatublinR	CGCTCAATGTCAAGGGA
Atact2-RTF	CCCGCTATGTATGTCGCCA	RT-qPCR
Atact2-RTR	AACCCTCGTAGATTGGCACAG
pGEX-TaUGT6-F	CGGGATCCATGGCTGTCCACGACGAGCC	Protein expresiion
pGEX-TaUGT6-R	CGGAATTCGCTGGCCTGGATGTCTTGGC
pA7-TaUGT6-F	AACTCGAGATGGCTGTCCACGACGAGCC	Subcellular localization
pA7-TaUGT6-R	GGACTAGTACGCTGGCCTGGATGTCTTGGC
PHB-TaUGT6-F	CGGGATCCATGGCTGTCCACGACGAGCC	Overexpressing in A. thaliana
PHB-TaUGT6-R	GACTAGTGCTGGCCTGGATGTCTTGGC
pTCK303-TaUGT6-F	caggtcgactctagaggatccATGGCTGTCCACGACGAGC	Overexpressing in wheat
pTCK303-TaUGT6-R	ttcgagctctctagaactagtGCTGGCCTGGATGTCTTGG
